# Supplementary material for: An In Vitro Approach to Evaluate the Impact of Autolysis and Formalin Fixation on the Detection of Canine Distemper Virus and Innate Immune Response Antigens
Source: Viruses. 2025 Dec 2;17(12):1575. doi: 10.3390/v17121575 (PMC12737447; doi:10.3390/v17121575)
Supplement: Supplementary file 1 [file viruses-17-01575-s001.zip]

Archive with 4 entries (4 files):
- Supplementary material_Figures.pdf
- Description of Supplementary Datasets.pdf
- Supplementary Dataset 1.xlsx
- Supplementary Dataset 2.xlsx
