# Supplementary material for: An In Vitro Approach to Evaluate the Impact of Autolysis and Formalin Fixation on the Detection of Canine Distemper Virus and Innate Immune Response Antigens
Source: Viruses. 2025 Dec 2;17(12):1575. doi: 10.3390/v17121575 (PMC12737447; doi:10.3390/v17121575)
Supplement: Supplementary file 1 [file viruses-17-01575-s001.zip › Supplementary Dataset 1.xlsx]

## Sheet: Dataset_1_Formalin
ID	Infection	Formalin_concentration	Fixation_duration	%_CDV_positive	%_ISG15_positive	%_Mx_positive	%_IFN_positive	%_PKR_positive
1	1	2.5	6	0.00790952	0.100301	4.98185	39.7991	50.879
2	1	2.5	6	0	0	1.85656	27.6969	44.3525
3	1	2.5	6	0.0126151	0.0414938	0.165171	41.6384	45.2773
4	1	2.5	12	0.00746993	0.00630477	6.6928	47.3947	44.8194
5	1	2.5	12	0.0339674	0	30.0655	32.0649	53.1788
6	1	2.5	12	0.579212	0.72908	21.7536	44.1268	51.046
7	1	2.5	24	0.102256	0.0147721	24.7175	42.6132	57.8771
8	1	2.5	24	0.0306162	0	29.1834	46.178	53.6403
9	1	2.5	24	0.192339	0	41.2111	52.3407	32.4146
10	1	2.5	48	0.0146897	0	34.8025	30.0641	48.5811
11	1	2.5	48	0.275677	0.197427	50.7652	31.577	54.0689
12	1	2.5	48	0.0684135	0.0517152	4.77627	19.4961	61.4439
13	1	2.5	72	0.0556616	0	0.0492438	7.33262	43.95
14	1	2.5	72	0.00985999	0	2.8771	29.2632	30.6098
15	1	2.5	72	0.208184	0	0.715649	30.1369	15.8102
16	1	10	6	0	0.57943	12.1071	2.33085	17.7778
17	1	10	6	0.0592016	0.01	16.796	18.3204	23.3433
18	1	10	6	0	0	2.077	28.5924	28.2113
19	1	10	12	0.00843811	0	1.70825	13.2082	35.281
20	1	10	12	0.0834585	0.0710395	6.52773	41.2134	56.3531
21	1	10	12	0.0652955	0	0.851565	31.6035	18.9112
22	1	10	24	0.0646592	0	3.59959	15.1898	36.9824
23	1	10	24	0.172068	0	4.36084	11.9108	48.9892
24	1	10	24	0.356352	0	1.30362	11.7805	19.8697
25	1	10	48	0	0	0.0476826	9.74426	25.3508
26	1	10	48	0.0234064	0.00956938	0.112553	12.0026	47.9663
27	1	10	48	0.00816526	0	0.44225	13.3323	27.6617
28	1	10	72	0.0111694	0	0.681109	21.2844	44.0861
29	1	10	72	0.048852	0	0.636369	26.3131	55.2764
30	1	10	72	0.0264784	0.0355492	4.50697	39.6546	41.1699
31	1	25	6	0	0.0123274	4.74297	23.9284	48.1146
32	1	25	6	0.0469594	0	5.8334	23.0353	31.9845
33	1	25	6	0.0512076	0	0.698653	31.3992	31.7468
34	1	25	12	0.0397994	0	30.1409	12.5966	45.4416
35	1	25	12	0.234418	0	46.8449	21.948	41.4278
36	1	25	12	0.832653	0.00699203	26.3806	39.3915	58.1868
37	1	25	24	0.0250522	0.00856898	60.1018	10.3005	51.6979
38	1	25	24	0.144144	0.00643335	34.3252	25.5104	50.1573
39	1	25	24	0.0155099	0	43.0964	23.8211	46.3287
40	1	25	48	0.220913	0.0363636	64.422	5.58763	46.4495
41	1	25	48	0.0925569	0	44.4371	5.25971	42.2754
42	1	25	48	0.029458	0	59.6735	16.4574	39.7943
43	1	25	72	0.0918274	0	1.43646	7.96029	33.5479
44	1	25	72	7.42968	0	2.66309	9.61754	41.9819
45	1	25	72	0.355872	0	2.26317	20.4017	33.7799
46	2	2.5	6	97.8403	2.37505	95.7699	9.49644	48.9921
47	2	2.5	6	99.9318	6.47004	99.9023	49.2092	39.9104
48	2	2.5	6	99.9885	9.63709	99.0781	70.8946	28.1964
49	2	2.5	12	97.7866	49.8711	34.1551	53.0475	38.9572
50	2	2.5	12	100	31.4327	58.3564	10.0199	34.2
51	2	2.5	12	97.5189	60.0894	95.3847	71.1594	43.4912
52	2	2.5	24	99.9717	19.6639	99.4872	6.4699	30.4268
53	2	2.5	24	99.0682	3.83239	95.0891	27.8114	35.1747
54	2	2.5	24	99.6718	56.1754	98.7947	15.9707	45.7118
55	2	2.5	48	98.5071	2.60029	96.7883	16.6076	21.3856
56	2	2.5	48	96.4256	14.8612	97.0039	16.6316	33.0446
57	2	2.5	48	98.2235	11.4851	98.0038	13.6815	44.0074
58	2	2.5	72	100	45.5326	99.0803	12	37.7592
59	2	2.5	72	99.4216	47.5794	99.3536	18.7869	33.302
60	2	2.5	72	99.8365	0.107961	76.3897	1.31176	1.9799
61	2	10	6	97.9305	24.9015	99.6348	14.2905	39.8179
62	2	10	6	99.3641	25.6111	99.9941	5.86808	42.8641
63	2	10	6	99.5896	24.2703	99.7709	34.1671	42.4964
64	2	10	12	97.9023	10.3016	99.987	6.71406	37.433
65	2	10	12	100	14.5351	100	22.0674	38.9449
66	2	10	12	99.2678	14.3518	99.4074	16.5165	36.6427
67	2	10	24	46.0095	0.849736	99.882	29.8851	37.7761
68	2	10	24	92.6168	1.49734	99.897	10.3285	39.2546
69	2	10	24	90.7991	1.80548	100	15.0565	47.5167
70	2	10	48	85.5798	8.04553	80.1682	9.26307	36.4855
71	2	10	48	97.5047	7.68746	99.9054	10.1882	27.6161
72	2	10	48	86.3888	3.7713	99.8285	13.9316	49.3084
73	2	10	72	98.7991	21.2243	31.9515	13.7471	26.8959
74	2	10	72	99.8454	16.2449	56.3475	57.141	28.996
75	2	10	72	99.9879	15.0556	61.0138	11.5243	33.4499
76	2	25	6	99.1266	24.7737	99.5515	10.4888	38.9634
77	2	25	6	98.8458	25.7117	93.4948	31.475	40.5563
78	2	25	6	98.478	38.1661	99.6762	20.7564	35.6354
79	2	25	12	96.422	14.8601	55.4367	20.2237	38.5883
80	2	25	12	97.5463	34.3554	56.5808	19.3104	41.6754
81	2	25	12	98.9374	4.67101	57.744	15.6556	31.2035
82	2	25	24	99.8303	25.0967	62.7412	8.01334	41.9242
83	2	25	24	99.9314	28.676	99.1855	26.7654	33.1458
84	2	25	24	99.9585	7.73651	76.4314	38.0284	27.4885
85	2	25	48	99.9513	18.0621	93.3718	33.7713	38.8108
86	2	25	48	99.4085	31.9219	99.9521	25.7668	54.3164
87	2	25	48	98.6308	10.8586	98.2111	32.4291	45.9872
88	2	25	72	97.0617	4.47101	99.7798	45.2869	39.3271
89	2	25	72	100	14.6988	99.9561	27.1074	39.634
90	2	25	72	99.9746	18.6483	100	63.1656	32.7905

## Sheet: Data dictionary
Variable Name	Variable Description	Values / Coding
ID	Consecutive number	1 = n
Infection	CDV infection	1 = DH82
		2 = DH82 CDV Ond
Formalin_concentration	Formalin concentration	Percentage
Fixation_duration	Time in formalin	Hours
%_CDV/ISG15/Mx/IFN/PKR_positive	Percentage of positive cells in the ROI	Percentage
