# Supplementary material for: An In Vitro Approach to Evaluate the Impact of Autolysis and Formalin Fixation on the Detection of Canine Distemper Virus and Innate Immune Response Antigens
Source: Viruses. 2025 Dec 2;17(12):1575. doi: 10.3390/v17121575 (PMC12737447; doi:10.3390/v17121575)
Supplement: Supplementary file 1 [file viruses-17-01575-s001.zip › Supplementary Dataset 2.xlsx]

## Sheet: Dataset_2_Autolysis
ID	Infection	Autolysis_duration	Fixation_duration	Formalin_concentration	Decay_score	%_CDV_positive	%_ISG15_positive	%_Mx_positive	%_IFN_positive	%_PKR_positive
1	1	6	6	10	1.03	0.448871	0.0354484	5.78088	45.6247	31.901
2	1	6	6	10	1.03	0.226695	0.133034	4.31528	55.3346	32.4903
3	1	6	6	10	1.04	0	0.171576	8.07458	20.6021	28.8842
4	1	6	72	10	1.02	0.00913492	0.135375	5.14201	11.3452	23.1801
5	1	6	72	10	1.02	0.0258799	0.101746	2.65902	36.3345	62.834
6	1	6	72	10	1.01	0.899772	0.222222	3.39715	34.8782	52.7899
7	1	12	6	10	1.03	0.0726524	0.501543	19.3779	29.1755	34.7171
8	1	12	6	10	1.03	0.149603	0.196377	18.2892	29.3279	35.3572
9	1	12	6	10	1.01	0.439078	0.0572628	36.3402	24.7164	26.7923
10	1	12	72	10	1.04	0.0340078	0.31551	9.20458	15.5683	30.6317
11	1	12	72	10	1.03	0.0854263	0.111536	10.4944	6.58251	27.0486
12	1	12	72	10	1.08	0.0284475	0.764095	6.98925	7.18708	29.3309
13	1	24	6	10	1.07	0.0531471	0.0870788	0.511376	44.1959	39.7844
14	1	24	6	10	1.09	0.0553046	0.177056	2.22558	20.1134	37.5495
15	1	24	6	10	1.05	0.365668	0.177901	6.83433	8.78399	11.3129
16	1	24	72	10	1.19	0.0355261	0.0131926	8.10413	23.8597	30.1442
17	1	24	72	10	1.18	0.11921	0.176628	1.97529	23.8752	38.3613
18	1	24	72	10	1.16	0.611193	0.00653168	2.11347	13.2805	34.3215
19	1	48	6	10	1.68	0.0298418	0	0.0208561	9.36014	28.5137
20	1	48	6	10	1.61	0.0103125	0	0.005124	18.3065	13.3119
21	1	48	6	10	1.72	0.0287969	0.0125055	1.02774	14.7592	24.8034
22	1	48	72	10	1.82	0.14473	0.00794534	15.4059	17.821	30.965
23	1	48	72	10	1.9	0.386344	0	8.52289	9.74194	30.6453
24	1	48	72	10	1.96	0.0564198	0.117855	10.5752	9.46816	45.2753
25	1	72	6	10	2.01	0.36544	0	0.0282925	13.5991	32.111
26	1	72	6	10	2.03	0.0821543	0	0.460866	16.0485	33.6036
27	1	72	6	10	2	0.0938527	0	0.85955	11.2042	36.1089
28	1	72	72	10	2.06	0.680272	0.00867303	6.09337	16.7458	36.6688
29	1	72	72	10	2.04	0.010352	0	2.29083	16.3714	37.289
30	1	72	72	10	2	0.543527	0	6.71345	14.7434	32.5472
31	2	6	6	10	1.03	78.0792	2.26552	82.5399	11.2575	30.7959
32	2	6	6	10	1.02	84.0451	3.7241	88.2275	0.780031	25.4455
33	2	6	6	10	1.05	84.0659	2.78321	87.9231	25.3793	25.7641
34	2	6	72	10	1.02	69.6679	20.5049	84.1244	3.47188	32.2985
35	2	6	72	10	1.03	79.0599	47.6387	85.4006	16.9697	26.8483
36	2	6	72	10	1.01	66.9607	6.31065	97.0195	16.1731	28.5366
37	2	12	6	10	1.04	78.8407	21.36	76.1276	15.7659	38.5386
38	2	12	6	10	1.02	68.4079	2.18202	77.9423	21.0392	36.4477
39	2	12	6	10	1.03	56.6872	3.4672	60.2566	15.9839	38.7013
40	2	12	72	10	1.06	83.5471	8.68796	99.1316	10.7733	38.4438
41	2	12	72	10	1.07	96.7261	61.3115	93.7599	18.0567	35.4732
42	2	12	72	10	1.07	92.9379	13.0556	92.1924	8.42241	24.9387
43	2	24	6	10	1.13	96.0604	28.2179	99.0696	23.9549	37.7239
44	2	24	6	10	1.12	76.3831	5.58232	88.3551	6.74669	35.8501
45	2	24	6	10	1.36	88.428	9.00927	91.7641	19.5369	32.495
46	2	24	72	10	1.14	94.6641	18.6881	56.7512	10.8309	37.3034
47	2	24	72	10	1.13	88.9092	2.72303	80.1616	21.4472	19.5482
48	2	24	72	10	1.14	97.0979	2.10426	78.8416	22.3928	38.7006
49	2	48	6	10	1.99	71.0036	3.75076	58.6651	18.1513	38.3662
50	2	48	6	10	2.02	69.5832	3.34143	59.2089	22.2317	30.8796
51	2	48	6	10	2	76.6402	2.82023	67.8357	14.3723	37.4427
52	2	48	72	10	1.8	99.8453	20.9453	79.6251	22.748	39.5955
53	2	48	72	10	1.9	78.048	2.84515	67.6773	9.06097	36.3161
54	2	48	72	10	1.88	93.2493	3.08483	71.7623	12.8118	36.703
55	2	72	6	10	2.01	94.5381	3.40111	84.6665	10.3676	35.988
56	2	72	6	10	2	74.9091	4.32192	99.7746	4.16438	32.8215
57	2	72	6	10	2	86.4625	4.64617	86.0759	11.2738	32.967
58	2	72	72	10	1.98	98.5251	3.32706	67.0504	12.9192	31.5022
59	2	72	72	10	1.97	95.1414	8.42215	49.2132	12.0382	32.427
60	2	72	72	10	2.06	99.4592	2.4665	83.2781	19.3122	33.0094

## Sheet: Data dictionary
Variable Name	Variable Description	Values / Coding
ID	Consecutive number	1 = n
Infection	CDV infection	1 = EC
		2 = CDV Ond
Autolysis_duration	Autolysis duration at room temperature	6, 12, 24, 48, 72 hours
Formalin_concentration	Formalin concentration	Percentage
Fixation_duration	Time in formalin	Hours
%_CDV/ISG15/Mx/IFN/PKR_positive	Percentage of positive cells in the ROI	Percentage
Decay_score	Calculation of decay score: ((Mean value grade 1 / 100) × 1) + ((Mean value grade 2 / 100) × 2) + ((Mean value grade 3 / 100) × 3)	Numeric value with two decimal places
